# Supplementary material for: Two-Week Low-Salt Diet Improves Acetylcholine-Induced Microvascular Dilation in Biologically Naïve Psoriasis Patients
Source: Nutrients. 2025 Feb 14;17(4):693. doi: 10.3390/nu17040693 (PMC11858809; doi:10.3390/nu17040693)
Supplement: Supplementary file 1 [file nutrients-17-00693-s001.zip]

Archive with 8 entries (8 files):
- SF1R4.png
- SF2R4.png
- SF3R4.png
- SF4H.png
- SF5R4.png
- SF6R4.png
- SF7H.png
- Supplementary figures and tables proofreading.pdf
